# Supplementary material for: Chimeric MerR-Family Regulators and Logic Elements for the Design of Metal Sensitive Genetic Circuits in Bacillus subtilis
Source: ACS Synth Biol. 2023 Jan 11;12(3):735–49. doi: 10.1021/acssynbio.2c00545 (PMC10028694; doi:10.1021/acssynbio.2c00545)
Supplement: Supplementary file 2 — sb2c00545_si_002.xlsx [file sb2c00545_si_002.xlsx]

## Sheet: Sheet1
RLU/OD600 values "Chimeric MerR-Family Regulators and Logic Elements for the Design of Metal Sensitive Genetic Circuits in Bacillus subtilis."
Note:
When processing the data, negative values generated following background correction of RLU and OD data were notated as a final value of 0

## Sheet: Fig.1
Fig. 1B	Dose response of the Hg2+ circuit
	RLU/OD
	Biological rep 1						Biological replicate 2						Biological replicate 3
	Technical rep 1			Technical rep 2			Technical rep 1			Technical rep 2			Technical rep 1			Technical rep 2
Concentration [Hg2+] nM	35 mins	40 mins	45 mins	35 mins	40 mins	45 mins	35 mins	40 mins	45 mins	35 mins	40 mins	45 mins	35 mins	40 mins	45 mins	35 mins	40 mins	45 mins	Mean	S.D
0	143.098	108.443	237.752	218.801	74.6826	203.081	83.5655	0	173.11	62.9723	0	31.6289	30.9981	0	10.3896	127.971	0	123.267	90.5422	80.6045
0.1	98.1873	155.039	44.757	203.54	49.5458	289.062	0	11.3058	61.8238	71.6332	0	48.1638	42.3473	0	121.396	45.8415	0	121.884	75.807	78.4291
0.3	279.783	281.224	389.908	398.601	168.722	262.195	205.48	256.246	257.461	128.7	189.686	192.411	190.301	129.432	270.411	262.676	117.122	297.894	237.681	80.4089
1	641.593	743.29	606.641	702.663	692.464	491.699	629.82	626.848	580.957	682.111	644.405	630.679	486.548	503.373	488.272	434.783	493.369	455.206	585.262	95.5376
3	4450.64	5443.87	4763.51	3203.81	3904.44	3494.35	3794.94	4479.61	4453	3821.48	3762	4399.77	3693.69	4062.33	4042.45	3698.63	3759.62	4199.02	4079.29	524.107
10	22811.3	25935.6	26085.9	19960.3	23296.4	23615.7	27566.9	32412.2	32413.8	20320.8	22186.7	21555.4	17352.7	18388.3	19061.6	13508.1	14133.8	15066.9	21981.8	5517.48
30	60250.4	66542.8	71174.4	58295.6	57980.7	54910.5	65725.1	89955.2	100085	55916.2	66542.9	69095.9	52398.6	59783.2	61638.8	44449.2	50598.3	60507.9	63658.4	13350.1
100	81480	123512	170736	128861	167191	193150	84783.7	104633	123218	78548.8	101200	119418	126677	156980	183680	122643	153241	180861	133379	36256.3
Fig. 1C	Metal specificity of the circuit
	RLU/OD
	Biological rep 1						Biological replicate 2						Biological replicate 3
	Technical rep 1			Technical rep 2			Technical rep 1			Technical rep 2			Technical rep 1			Technical rep 2
Concentration [Hg2+] nM	35 mins	40 mins	45 mins	35 mins	40 mins	45 mins	35 mins	40 mins	45 mins	35 mins	40 mins	45 mins	35 mins	40 mins	45 mins	35 mins	40 mins	45 mins	Mean	S.D
0	143.098	108.443	237.752	218.801	74.6826	203.081	83.5655	0	173.11	62.9723	0	31.6289	30.9981	0	10.3896	127.971	0	123.267	90.5422	80.6045
0.1	98.1873	155.039	44.757	203.54	49.5458	289.062	0	11.3058	61.8238	71.6332	0	48.1638	42.3473	0	121.396	45.8415	0	121.884	75.807	78.4291
0.3	279.783	281.224	389.908	398.601	168.722	262.195	205.48	256.246	257.461	128.7	189.686	192.411	190.301	129.432	270.411	262.676	117.122	297.894	237.681	80.4089
1	641.593	743.29	606.641	702.663	692.464	491.699	629.82	626.848	580.957	682.111	644.405	630.679	486.548	503.373	488.272	434.783	493.369	455.206	585.262	95.5376
3	4450.64	5443.87	4763.51	3203.81	3904.44	3494.35	3794.94	4479.61	4453	3821.48	3762	4399.77	3693.69	4062.33	4042.45	3698.63	3759.62	4199.02	4079.29	524.107
10	22811.3	25935.6	26085.9	19960.3	23296.4	23615.7	27566.9	32412.2	32413.8	20320.8	22186.7	21555.4	17352.7	18388.3	19061.6	13508.1	14133.8	15066.9	21981.8	5517.48
30	60250.4	66542.8	71174.4	58295.6	57980.7	54910.5	65725.1	89955.2	100085	55916.2	66542.9	69095.9	52398.6	59783.2	61638.8	44449.2	50598.3	60507.9	63658.4	13350.1
100	81480	123512	170736	128861	167191	193150	84783.7	104633	123218	78548.8	101200	119418	126677	156980	183680	122643	153241	180861	133379	36256.3
	RLU/OD
	Biological rep 1						Biological replicate 2						Biological replicate 3
	Technical rep 1			Technical rep 2			Technical rep 1			Technical rep 2			Technical rep 1			Technical rep 2
Concentration [Zn2+] mM	35 mins	40 mins	45 mins	35 mins	40 mins	45 mins	35 mins	40 mins	45 mins	35 mins	40 mins	45 mins	35 mins	40 mins	45 mins	35 mins	40 mins	45 mins	Mean	S.D
0	143.098	108.443	237.752	218.801	74.6826	203.081	83.5655	0	173.11	62.9723	0	31.6289	30.9981	0	10.3896	127.971	0	164.355	92.8249	82.1527
0.003	56.2701	218.5	0	133.858	59.3912	143.052	0	12.2324	157.215	52.4246	155.224	21.7984	17.783	81.0373	129.289	125.824	38.2305	80.3616	82.3606	64.2848
0.01	104.334	0	76.1773	145.929	70.6714	72.5594	0	59.1366	118.598	81.3008	0	0	209.455	60.274	110.943	56.9981	155.979	74.1133	77.5817	57.8839
0.03	400.943	382.707	366.667	261.261	454.177	235.205	27.6243	0	57.1102	107.527	0	88.4397	0	51.9331	0	103.235	0	103.27	146.672	159.359
0.1	0	103.359	188.834	242.806	98.6031	146.154	339.559	0	154.386	571.429	0	2068.97	83.0189	48.1762	113.852	0	32.4044	273.321	248.048	477.314
0.3	300.325	137.51	97.1599	157.025	211.961	279.879	225.141	0	257.442	142.857	78.5855	157.29	159.949	86.9565	106.101	152.718	50.0278	142.639	152.42	79.3903
	RLU/OD
	Biological rep 1						Biological replicate 2						Biological replicate 3
	Technical rep 1			Technical rep 2			Technical rep 1			Technical rep 2			Technical rep 1			Technical rep 2
Concentration [Cd2+] µM	35 mins	40 mins	45 mins	35 mins	40 mins	45 mins	35 mins	40 mins	45 mins	35 mins	40 mins	45 mins	35 mins	40 mins	45 mins	35 mins	40 mins	45 mins	Mean	S.D
0	143.098	108.443	237.752	218.801	74.6826	203.081	83.5655	0	173.11	62.9723	0	31.6289	30.9981	0	10.3896	127.971	0	164.355	92.8249	82.1527
0.0003	475.779	108.78	50.505	255.776	122.044	133.053	90.6736	129.336	182.11	241.135	180.995	198.02	201.692	87.8735	214.248	79.6081	60.6061	370.561	176.822	110.038
0.001	241.503	0	171.386	101.289	50.2092	237.73	113.96	0	81.728	159.42	13.1148	47.6474	152.824	125.523	326.976	102.669	92.6498	168.445	121.504	88.2178
0.003	95.8188	144.346	315.712	0	50.8044	8.01282	160.819	13.0804	59.4177	92.3077	82.8157	0	169.492	139.988	44.6678	0	0	116.347	82.9794	83.0292
0.01	375.723	104.621	285.481	272.926	470.127	656.192	31.3972	0	12.8123	181.488	0	178.971	38.0807	0	87.2274	148.786	0	283.688	173.751	186.94
0.03	12002.6	15848.2	16875	10033.8	11005.1	13620.4	34871.8	45819.3	53603.5	37318.4	45770.8	56894.4	8863.84	13953.7	18720.5	11441.1	16689.8	21382	24706.3	16276.6
0.1	1114.52	1588.52	1990.83	1474.89	2276.74	2759.56	2857.14	3938.09	5302.18	9162.86	13098.1	15794.9	4805.19	6844.35	8626.93	4716.7	7498.29	9498.41	5741.57	4194.92
	RLU/OD
	Biological rep 1						Biological replicate 2						Biological replicate 3
	Technical rep 1			Technical rep 2			Technical rep 1			Technical rep 2			Technical rep 1			Technical rep 2
Concentration [Pb2+] µM	35 mins	40 mins	45 mins	35 mins	40 mins	45 mins	35 mins	40 mins	45 mins	35 mins	40 mins	45 mins	35 mins	40 mins	45 mins	35 mins	40 mins	45 mins	Mean	S.D
0	143.098	108.443	237.752	218.801	74.6826	203.081	83.5655	0	173.11	62.9723	0	31.6289	30.9981	0	10.3896	127.971	0	164.355	92.8249	82.1527
0.1	0	81.6326	186.012	44.9102	53.6913	85.3658	0	0	33.9943	279.002	27.9525	0	62.1118	18.622	113.443	108.46	45.3662	129.793	70.5754	73.2908
0.3	191.606	131.471	128.593	249.538	0	0	0	124.567	151.42	198.473	0	283.775	205.82	132.996	220.035	112.024	46.8855	0	120.956	94.2572
1	266.055	185.029	23.2919	102.804	0	0	46.4396	55.7491	62.6959	132.89	0	0	150.97	45.6621	47.5907	0	0	178.004	72.0657	79.828
3	220.126	18.7091	77.9896	517.241	0	11.2613	139.86	0	0	111.607	0	54.7945	248.996	7.24113	185.553	0	117.647	99.0917	100.562	131.883
10	456.675	171.49	0	0	224.719	87.4404	20.6612	0	0	130.597	118.144	90.978	47.6644	130.321	111.023	254.163	103.586	333.092	126.697	124.792
30	196.998	119.76	103.668	107.213	89.8473	74.2574	131.086	184.409	30.1887	50.505	0	0	215.613	74.174	122.474	189.251	116.518	249.221	114.177	71.7312
	RLU/OD
	Biological rep 1						Biological replicate 2						Biological replicate 3
	Technical rep 1			Technical rep 2			Technical rep 1			Technical rep 2			Technical rep 1			Technical rep 2
Concentration [Ag+] µM	35 mins	40 mins	45 mins	35 mins	40 mins	45 mins	35 mins	40 mins	45 mins	35 mins	40 mins	45 mins	35 mins	40 mins	45 mins	35 mins	40 mins	45 mins	Mean	S.D
0	143.098	108.443	237.752	218.801	74.6826	203.081	83.5655	0	173.11	62.9723	0	31.6289	30.9981	0	10.3896	127.971	0	164.355	92.8249	90.032
0.01	239.464	69.1443	104	334.008	18.3318	246.599	66.6667	104.869	26.8998	71.4286	79.936	42.7655	86.41	120.996	155.139	73.831	37.2301	202.84	115.587	108.705
0.03	227.273	156.098	99.4575	133.47	205.416	0	36.4963	213.992	0	173.913	15.7109	0	0	53.0705	41.3508	228.62	0	322.355	105.957	99.217
0.1	57.3394	41.7973	47.7099	369.955	187.696	126.706	56.7108	223.56	384.32	0	124.888	0	167.106	0	0	137.488	0	196.523	117.878	121.241
0.3	251.323	147.239	125.571	409.253	288	104.167	21.4592	0	87.3362	0	0	183.697	0	0	0	279.465	0	241.692	118.845	111.485
1	339.579	63.2244	144.788	142.232	0	301.645	0	0	0	92.3787	230.85	132.701	0	27.5482	0	0	0	0	81.9414	67.6283
	RLU/OD
	Biological rep 1						Biological replicate 2						Biological replicate 3
	Technical rep 1			Technical rep 2			Technical rep 1			Technical rep 2			Technical rep 1			Technical rep 2
Concentration [Cu2+] µM	35 mins	40 mins	45 mins	35 mins	40 mins	45 mins	35 mins	40 mins	45 mins	35 mins	40 mins	45 mins	35 mins	40 mins	45 mins	35 mins	40 mins	45 mins	Mean	S.D
0	143.098	108.443	237.752	218.801	74.6826	203.081	83.5655	0	173.11	62.9723	0	31.6289	30.9981	0	10.3896	127.971	0	164.355	92.8249	90.032
3	458.422	19.1022	203.54	293.478	39.3314	135.624	207.94	68.3177	107.941	0	0	46.8384	0	87.7893	202.166	334.842	41.2201	223.714	137.237	119.393
10	264.271	19.3611	220.07	210.643	262.892	0	0	0	81.367	94.697	171.674	153.257	0	0	150.489	0	0	15.4679	91.3438	81.7368
30	82.1596	84.4773	9.74659	110.565	0	10.3093	182.186	0	229.696	83.8574	0	85.9845	144.092	0	125.49	0	44.4444	0	66.2783	65.396
100	112.782	137.143	31.3152	430.809	0	400.433	0	0	112.676	124.688	0	81.3835	52.2466	0	0	173.01	0	207.743	103.568	103.056
300	142.544	214.634	0	10.4603	170.293	25.9965	0	41.1946	372.093	19.802	35.5556	0	0	139.688	59.7461	173.833	8.35422	90.978	83.6207	80.3472
1000	357.918	77.5946	168.142	228.758	0	224.417	240	145.454	0	117.878	87.184	158.856	26.6193	235.964	339.985	0	0	93.6768	139.025	126.864

## Sheet: Fig. 2
Figure 2. Design and assessment of the chimera, MerRZntR.
Fig. 2D	Dose response of the MerRZntR chimera.
	RLU/OD
	Biological rep 1									Biological rep 2									Biological rep 3
	Technical rep 1			Technical rep 2			Technical rep 3			Technical rep 1			Technical rep 2			Technical rep 3			Technical rep 1			Technical rep 2			Technical rep 3
Concentration [Zn2+] mM	35 mins	40 mins	45 mins	35 mins	40 mins	45 mins	35 mins	40 mins	45 mins	35 mins	40 mins	45 mins	35 mins	40 mins	45 mins	35 mins	40 mins	45 mins	35 mins	40 mins	45 mins	35 mins	40 mins	45 mins	35 mins	40 mins	45 mins	Mean	S.D
0.001	0	441.558	440.044	137.845	356.732	467.48	666.667	317.757	318.691	115.108	392.67	70.4225	333.89	263.62	645.161	0	400.668	641.026	622.01	403.93	595.027	548.272	722.348	728.242	450.958	407.332	760.967	416.608	220.179
0.003	260.771	542.942	152.818	836.408	458.716	646.465	312.876	269.978	243.632	367.412	0	965.251	36.9004	550.918	678.733	0	839.552	640.394	287.303	1009.08	762.195	434.783	612.472	680.394	373.494	620.768	1188.03	510.085	310.796
0.01	806.011	593.952	416.667	549.313	1164.47	37.8788	0	732.293	230.608	830.389	875.203	991.379	294.118	630.749	1091.55	385.757	783.745	642.857	479.911	886.486	1174.98	884.659	759.219	746.514	622.172	1088.8	454.546	672.378	316.283
0.03	1262.04	1238.81	1573.88	2659.03	2888.43	3393.21	2628.73	2532.54	3145.96	1253.2	1377.17	1646.71	2015.75	2514.71	3021.58	2005.61	2541.72	2083.33	1293.66	1531.97	1863.47	5638.3	7325.18	6832.71	5091.84	5864.08	5073.59	2973.97	1788.35
0.1	16712.6	18143.8	18340.6	20213	21849.1	24896.4	14540.4	18910.7	20168.9	17681.7	18150.5	24444.4	15612.9	18156.8	20120	16855.8	17266.2	20730.8	27844.6	28623.7	31053.5	27189.1	31809.7	31864.8	29751.9	29423.3	30419.5	22621.3	5689.14
0.3	29564.1	36910.9	37468.5	33233.6	35033.3	36684.4	26735.2	27851.9	34014.5	26764.7	28902.4	35208.3	28961.6	38651.4	46830.6	27661.3	31994.5	39278	40446.5	44201.2	44561.1	47884.9	35740.1	47480.6	42105.3	51301.6	51425.8	37292.5	7630.49

## Sheet: Fig. 3
Fig. 3B	Guided mutagenesis of MerRZntR α-helix 2 and α-helix 3 loop to generate mutant MerRZntRA29E.
	RLU/OD
	Biological rep 1									Biological rep 2									Biological rep 3
Wild-Type (MerRZntR)	Technical rep 1			Technical rep 2			Technical rep 3			Technical rep 1			Technical rep 2			Technical rep 3			Technical rep 1			Technical rep 2			Technical rep 3
Concentration [Zn2+] mM	35 mins	40 mins	45 mins	35 mins	40 mins	45 mins	35 mins	40 mins	45 mins	35 mins	40 mins	45 mins	35 mins	40 mins	45 mins	35 mins	40 mins	45 mins	35 mins	40 mins	45 mins	35 mins	40 mins	45 mins	35 mins	40 mins	45 mins	Mean	S.D
0.001	0	441.558	440.044	137.845	356.732	467.48	666.667	317.757	318.691	115.108	392.67	70.4225	333.89	263.62	645.161	0	400.668	641.026	622.01	403.93	595.027	548.272	722.348	728.242	450.958	407.332	760.967	416.608	220.179
0.003	260.771	542.942	152.818	836.408	458.716	646.465	312.876	269.978	243.632	367.412	0	965.251	36.9004	550.918	678.733	0	839.552	640.394	287.303	1009.08	762.195	434.783	612.472	680.394	373.494	620.768	1188.03	510.085	310.796
0.01	806.011	593.952	416.667	549.313	1164.47	37.8788	0	732.293	230.608	830.389	875.203	991.379	294.118	630.749	1091.55	385.757	783.745	642.857	479.911	886.486	1174.98	884.659	759.219	746.514	622.172	1088.8	454.546	672.378	316.283
0.03	1262.04	1238.81	1573.88	2659.03	2888.43	3393.21	2628.73	2532.54	3145.96	1253.2	1377.17	1646.71	2015.75	2514.71	3021.58	2005.61	2541.72	2083.33	1293.66	1531.97	1863.47	5638.3	7325.18	6832.71	5091.84	5864.08	5073.59	2973.97	1788.35
0.1	16712.6	18143.8	18340.6	20213	21849.1	24896.4	14540.4	18910.7	20168.9	17681.7	18150.5	24444.4	15612.9	18156.8	20120	16855.8	17266.2	20730.8	27844.6	28623.7	31053.5	27189.1	31809.7	31864.8	29751.9	29423.3	30419.5	22621.3	5689.14
0.3	29564.1	36910.9	37468.5	33233.6	35033.3	36684.4	26735.2	27851.9	34014.5	26764.7	28902.4	35208.3	28961.6	38651.4	46830.6	27661.3	31994.5	39278	40446.5	44201.2	44561.1	47884.9	35740.1	47480.6	42105.3	51301.6	51425.8	37292.5	7630.49
	RLU/OD
	Biological rep 1									Biological rep 2									Biological rep 3
Engineered (MerRZntRA29E )	Technical rep 1			Technical rep 2			Technical rep 3			Technical rep 1			Technical rep 2			Technical rep 3			Technical rep 1			Technical rep 2			Technical rep 3
Concentration [Zn2+] mM	35 mins	40 mins	45 mins	35 mins	40 mins	45 mins	35 mins	40 mins	45 mins	35 mins	40 mins	45 mins	35 mins	40 mins	45 mins	35 mins	40 mins	45 mins	35 mins	40 mins	45 mins	35 mins	40 mins	45 mins	35 mins	40 mins	45 mins	Mean	S.D
0.001	217.054	592.503	332.147	251.572	525.751	303.03	535.948	679.157	384.181	53.3049	74.7198	408.163	366.197	360.481	704.225	188.425	214.541	582.524	1461.38	1054.77	1378.41	635.246	1807.69	819.462	675.183	1568.97	823.529	629.576	463.133
0.003	1090.63	1352.36	1151.96	1119.5	1538.46	1180.95	972.818	998.736	1183.5	1031.87	1041.39	1553.03	769.231	1182.27	957.096	1107.78	858.164	1584.51	1150.07	1144.34	1026.14	2104.12	1709.09	1555.27	1708.74	1156.89	1085.08	1233.85	305.652
0.01	1416.04	1719.82	2405.19	1177.2	1453.97	818.103	1779.28	1295.28	1765.82	1009.32	1840.23	1482.89	1009.32	883.591	1583.01	1669.51	1175.55	1832.67	1568.27	2475.41	1733.64	1418.31	2394.37	2640.19	2356.98	2372.88	2242.86	1685.91	522.491
0.03	9703.2	13814.4	12891.3	8698.41	11618.9	12907.3	3461.95	6201.23	6800.36	3611.69	4781.78	5257.73	5508.98	7094.6	6630.82	4453.78	5348.57	6310.16	9260.14	14481.9	9376	7504.13	7660.31	7318.44	11781.7	12812.5	12146	8423.57	3329.31
0.1	32210.7	36471.2	43429.9	46471.9	45237.3	47670.8	38845	39557.4	50430.9	30202.3	34755.2	43676.5	32182.4	39468.4	44627.4	38235.3	42686	50276.5	51614.3	67768.1	56301.6	50530.4	56975.1	51891.2	45174.8	47237.9	52294.4	45045.3	8580.66
0.3	70409	97440.4	104105	54777.3	75085	86069.1	62744	78554.8	100470	39953	51179.2	80430.6	56772.7	65178.2	83661.2	41184.9	62807.3	62403.1	69649.4	70087.6	75476.5	84752.5	191992	111826	92291.1	113822	92680.7	80585.3	29718.1
Fig. 3C	Metal-specificity of the MerRZntRA29E based circuit.
	RLU/OD
	Biological rep 1						Biological replicate 2						Biological replicate 3
	Technical rep 1			Technical rep 2			Technical rep 1			Technical rep 2			Technical rep 1			Technical rep 2
Concentration [Hg2+] nM	35 mins	40 mins	45 mins	35 mins	40 mins	45 mins	35 mins	40 mins	45 mins	35 mins	40 mins	45 mins	35 mins	40 mins	45 mins	35 mins	40 mins	45 mins	Mean	S.D
0	698.039	833.333	964.539	361.446	556.391	684.357	1333.33	1476.92	1532.64	1250	1454.11	1675.85	407.74	407.524	716.349	587.338	653.82	871.763	914.75	429.101
0.3	852.83	906.516	1022.28	855.019	887.656	925.45	957.031	1133.53	819.828	905.433	1112.16	926.784	391.062	508.232	791.694	353.909	764.662	995.228	839.405	218.787
1	748.003	863.698	875	570.397	685.484	813.517	2182.54	1804.07	1972.09	834.952	609.053	697.837	319.228	378.738	883.243	450.038	438.301	829.774	886.443	539.887
3	750.182	837.838	925	455.531	592.194	684.932	663.082	877.598	698.747	596.491	392.453	491.273	291.698	248.823	609.832	323.599	361.959	721.185	584.579	205.874
10	14490.4	15785	16666.7	11906.9	13361.6	13595.8	15836.7	16877.7	17577.5	12351.8	13982.2	14475.7	8127.66	10299.9	13076.4	8761.06	12923.2	14239.9	13574.2	2626.95
30	27490.5	29247.9	30418.3	30376.5	33304.6	35382.6	27448.8	25479	23277.8	25651.4	24860.6	22214.8	27739	31742.4	31483.2	32053.3	34002.9	32355.6	29140.5	3819.31
100	38329.3	44092.3	51468.1	33744.6	38293.8	42764.7	41751.5	45194.1	47461.8	39856.8	37998	46208	38094.8	45168.6	46289.3	33250.2	42009.8	42718.6	41927.5	4783.86
	RLU/OD
	Biological rep 1						Biological replicate 2						Biological replicate 3
	Technical rep 1			Technical rep 2			Technical rep 1			Technical rep 2			Technical rep 1			Technical rep 2
Concentration [Zn2+] mM	35 mins	40 mins	45 mins	35 mins	40 mins	45 mins	35 mins	40 mins	45 mins	35 mins	40 mins	45 mins	35 mins	40 mins	45 mins	35 mins	40 mins	45 mins	Mean	S.D
0	698.039	833.333	964.539	361.446	556.391	684.357	1333.33	1476.92	1532.64	1250	1454.11	1675.85	407.74	407.524	716.349	587.338	653.82	871.763	914.75	429.101
0.01	1564.29	1802.77	2287.77	1335.1	1652.89	1909.94	3839.29	4432.43	5447.24	2882.1	3628.78	4100.5	1080.49	1061.31	1741.2	1662.22	2386.27	2625.82	2524.47	1269.69
0.03	10324.6	11596.6	12848.1	8423.11	9766.76	10368.9	10800.9	15068.5	16521.7	13511.6	14032.1	15834.2	7628.03	11450.4	15767.3	8896.66	14036.4	20178.7	12614.1	3290.22
0.1	18947.8	27393.8	29820.9	27115.5	33029.8	39123.1	25409.2	24431.9	33710.7	30932.2	35936.6	45138.5	24921.9	31262.1	37572.1	24689.8	30445.4	39355.3	31068.7	6601.76
0.3	54284.5	65652.9	69319.6	49781.6	60782.6	67364.9	56199.2	58691.9	70885.8	45147.1	58130.5	70046.8	41992.9	51406.6	66691.2	37474	47613	62297.4	57431.2	10176.9
	RLU/OD
	Biological rep 1						Biological replicate 2						Biological replicate 3
	Technical rep 1			Technical rep 2			Technical rep 1			Technical rep 2			Technical rep 1			Technical rep 2
Concentration [Cd2+] µM	35 mins	40 mins	45 mins	35 mins	40 mins	45 mins	35 mins	40 mins	45 mins	35 mins	40 mins	45 mins	35 mins	40 mins	45 mins	35 mins	40 mins	45 mins	Mean	S.D
0	698.039	833.333	964.539	361.446	556.391	684.357	1333.33	1476.92	1532.64	1250	1454.11	1675.85	407.74	407.524	716.349	587.338	653.82	871.763	914.75	429.101
0.0003	3077.59	3263.67	3663.66	1827.61	2161.76	2554.35	3415.23	3273.87	3348.18	3595.51	3170.03	2920.43	1154.79	1489.36	1877.81	1464.77	1824.08	2203.5	2571.46	824.793
0.001	6383.48	7832.37	9008.04	4569.85	6565.22	7764.23	5609.76	7181.74	6525.36	4410.26	4780.34	5165.48	6460.18	6688.84	7048.63	5472.2	6360.27	6973.31	6377.75	1216.05
0.003	20734	27313.9	34567.6	22952.5	24702.4	27395.5	27205.6	33998.5	35947.9	32854.8	39432.4	44288.6	18056.2	18972.7	26360.6	15473.1	16315	19932	27028	8321.09
0.01	45426.2	48462.7	62959.2	36862.9	43229.3	52598.5	35156.2	40347.7	47495.1	35372.9	40354.2	47858.5	29147.8	42141.1	56846.8	24471.7	32052.8	41649.5	42357.4	9650.89
0.03	24142.5	30016.4	39419	19828.4	26649.8	33004.8	22421.6	28462.1	32986	18941.5	26233.2	28965.5	20206.7	27461.3	38724.4	21384	29576.5	41363.3	28321.5	6792.29
0.1	1448.55	1965.65	2974.45	1980.08	2014.05	2831.46	1672.73	1995.01	1913.44	1876.54	3026.17	2533.2	713.525	811.339	2929.02	672.963	1125.68	2653.27	1952.06	776.713
	RLU/OD
	Biological rep 1						Biological replicate 2						Biological replicate 3
	Technical rep 1			Technical rep 2			Technical rep 1			Technical rep 2			Technical rep 1			Technical rep 2
Concentration [Pb2+] µM	35 mins	40 mins	45 mins	35 mins	40 mins	45 mins	35 mins	40 mins	45 mins	35 mins	40 mins	45 mins	35 mins	40 mins	45 mins	35 mins	40 mins	45 mins	Mean	S.D
0	698.039	833.333	964.539	361.446	556.391	684.357	1333.33	1476.92	1532.64	1250	1454.11	1675.85	407.74	407.524	716.349	587.338	653.82	871.763	914.75	429.101
0.1	942.731	870.279	1269.11	470.12	648.968	1057.69	1111.11	845.442	1025.64	1084.01	853.518	979.432	0	725.552	719.145	520.94	772.025	868.141	820.214	290.733
0.3	307.564	518.293	1107.95	1182.62	832.095	359.116	634.921	703.812	800.667	891.72	675.799	553.36	439.276	656.371	937.719	579.825	717.839	930.834	712.766	240.68
1	642.202	1047.77	371.96	909.091	1135.3	616.046	656.934	781.861	370.116	561.404	473.644	479.68	505.385	764.662	1117.85	871.441	581.846	1132.08	723.292	259.574
3	363.798	1440.13	977.444	1305.13	829.187	506.135	521.008	690.669	848.875	678.233	599.303	719.074	446.872	522.586	704.564	651.974	962.963	689.655	747.644	281.779
10	1572.33	885.246	1370.48	1448.01	1522.12	1181.23	589.198	624.546	701.083	584.192	611.536	629.241	269.267	482.42	794.008	560.847	560.304	822.622	844.927	396.572
30	595.611	1793.89	597.539	1810.45	781.25	1086.07	482.759	517.11	694.723	992.366	621.532	517.737	758.342	742.438	693.642	523.338	975.293	826.446	833.919	392.405
	RLU/OD
	Biological rep 1						Biological replicate 2						Biological replicate 3
	Technical rep 1			Technical rep 2			Technical rep 1			Technical rep 2			Technical rep 1			Technical rep 2
Concentration [Ag+] µM	35 mins	40 mins	45 mins	35 mins	40 mins	45 mins	35 mins	40 mins	45 mins	35 mins	40 mins	45 mins	35 mins	40 mins	45 mins	35 mins	40 mins	45 mins	Mean	S.D
0	698.039	833.333	964.539	361.446	556.391	684.357	1333.33	1476.92	1532.64	1250	1454.11	1675.85	407.74	407.524	716.349	587.338	653.82	871.763	914.75	926.79
0.01	811.304	893.76	1066.46	891.439	993.485	1069.84	1621.62	1735.42	1594.37	1191.86	1573.03	1533.68	618.034	607.434	1139.55	680.886	862.196	1091.15	1109.75	1126.33
0.03	1149.53	1252.01	1310.75	890.233	1035.03	1050.3	2201.26	1975.97	1988.83	1029.02	1234.57	1364.93	488.742	701.485	890.378	470.637	549.19	711.852	1127.48	1126.26
0.1	1225.02	1417.07	1506.02	1553.13	1523.18	1748.47	2107.97	2303.43	2205.47	2266.36	2345.8	2304.39	1330.23	1314.67	2001.58	780.142	1287.13	1740.53	1720.03	1747.53
0.3	3124.41	3258.62	3589.74	3236.15	3612.1	6069.08	4192.91	3936.08	3095.42	3584.91	3897.35	3307.96	1908.24	1931.1	2686.32	1874.39	1433.6	2116.15	3158.58	3160.48
1	6317.46	8929.96	12808	10020.9	10459.8	10889.7	11923.7	12090.3	13486	13479.7	14519	14049.1	9328.03	7892.2	8424.2	11333.3	9533.53	9137.78	10812.4	11062.1
3	14321.9	15573.8	17650.5	11883.7	13452.6	14599.4	16879.6	12698.9	12950.3	14740.5	14145.1	12057.1	23333.3	20746.6	20662.9	27321.7	28041.1	24057.5	17506.5	17683.4
	RLU/OD
	Biological rep 1						Biological replicate 2						Biological replicate 3
	Technical rep 1			Technical rep 2			Technical rep 1			Technical rep 2			Technical rep 1			Technical rep 2
Concentration [Cu2+] µM	35 mins	40 mins	45 mins	35 mins	40 mins	45 mins	35 mins	40 mins	45 mins	35 mins	40 mins	45 mins	35 mins	40 mins	45 mins	35 mins	40 mins	45 mins	Mean	S.D
0	698.039	833.333	964.539	361.446	556.391	684.357	1333.33	1476.92	1532.64	1250	1454.11	1675.85	407.74	407.524	716.349	587.338	653.82	871.763	914.75	926.79
3	869.212	1002.99	1067.03	1015	1044.57	1069.1	853.242	1128.8	701.33	1090.91	613.027	766.773	574.713	773.532	1014.37	529.148	542.51	742.39	855.481	854.718
10	1050.92	1369.3	1530.82	600.203	818.713	1098.7	1067.42	675.513	607.903	809.249	760.736	583.942	1056.27	767.873	1169.78	316.978	414.444	442.863	841.201	829.549
30	546.826	660.848	857.143	775.27	1074.07	1166.08	757.18	811.725	593.301	368.421	702.152	519.731	619.638	924.901	984.794	848.427	1044	892.995	785.973	799.258
100	1100.81	1466.67	1609.44	1236.82	1304.35	1463.41	623.557	523.666	279.965	831.461	593.472	342.759	629.669	914.341	935.065	775.428	940.639	1062.24	924.098	914.28
300	1081.75	1289.31	1376.7	1422.72	2019.8	2466.54	894.737	645.905	671.414	369.458	568.306	557.157	739.008	681.622	1115.47	905.624	588.235	970.089	1020.21	1016.8
1000	1398.2	1936	2562.89	3279.84	3437.5	2552.08	1352.55	1985.67	1876.72	1346.63	1559.32	2168.19	3047.53	3096.72	3335.98	3990.43	4904.46	5339.06	2731.65	2805.74

## Sheet: Fig. 4
Fig. 4D	Dose response of the chimera MerRCueRWT
	RLU/OD
	Biological rep 1						Biological replicate 2						Biological replicate 3
	Technical rep 1			Technical rep 2			Technical rep 1			Technical rep 2			Technical rep 1			Technical rep 2
Concentration [Cu2+] µM	35 mins	40 mins	45 mins	35 mins	40 mins	45 mins	35 mins	40 mins	45 mins	35 mins	40 mins	45 mins	35 mins	40 mins	45 mins	35 mins	40 mins	45 mins	Mean	S.D
0	24.7831	170.991	192.199	119.048	306.334	357.675	285.326	141.451	246.499	266.16	5.72082	354.721	294.118	191.131	131.868	229.008	379.656	273.411	220.561	107.848
3	74.4681	209.184	224.062	204.962	295.337	337.469	108.173	223.799	378.675	333.745	174.746	289.705	344.828	444.288	242.424	220.588	493.056	520.347	284.436	122.469
10	33.1858	248.677	284.408	173.16	242.018	286.137	123.305	343.856	306.905	365.998	229.456	243.072	262.431	357.607	486.588	421.348	457.56	305.149	287.27	112.637
30	86.5801	212.656	70.1052	119.826	265.073	179.73	364.05	171.34	340.104	177.305	156.757	443.132	344.353	226.978	213.702	412.518	248.322	294.683	240.401	108.103
100	86.8621	201.446	99.95	110.254	175.345	246.787	47.1142	254.054	147.275	224.586	177.229	243.784	279.33	271.164	189.753	389.222	435.093	340.832	217.782	103.599
300	172.764	220.372	150.588	190	274.567	230.734	228.509	245.737	277.136	249.716	234.619	288.323	255.755	470.086	351.906	210.25	205.736	311.564	253.798	72.8204
1000	105.871	106.877	134.348	179.641	158.654	195.622	216.92	127.032	283.688	214.133	114.77	252.691	208.817	161.65	193.03	332.147	244.875	173.63	189.133	62.5362
Fig. 4E	Targeted mutagenesis of residues within the α-helix 2 and α-helix 3 loop region.
	RLU/OD
	Biological rep 1						Biological replicate 2						Biological replicate 3
MerRCueRWT	Technical rep 1			Technical rep 2			Technical rep 1			Technical rep 2			Technical rep 1			Technical rep 2
Concentration [Cu2+] µM	35 mins	40 mins	45 mins	35 mins	40 mins	45 mins	35 mins	40 mins	45 mins	35 mins	40 mins	45 mins	35 mins	40 mins	45 mins	35 mins	40 mins	45 mins	Mean	S.D
0	24.7831	170.991	192.199	119.048	306.334	357.675	285.326	141.451	246.499	266.16	5.72082	354.721	294.118	191.131	131.868	229.008	379.656	273.411	220.561	107.848
3	74.4681	209.184	224.062	204.962	295.337	337.469	108.173	223.799	378.675	333.745	174.746	289.705	344.828	444.288	242.424	220.588	493.056	520.347	284.436	122.469
10	33.1858	248.677	284.408	173.16	242.018	286.137	123.305	343.856	306.905	365.998	229.456	243.072	262.431	357.607	486.588	421.348	457.56	305.149	287.27	112.637
30	86.5801	212.656	70.1052	119.826	265.073	179.73	364.05	171.34	340.104	177.305	156.757	443.132	344.353	226.978	213.702	412.518	248.322	294.683	240.401	108.103
100	86.8621	201.446	99.95	110.254	175.345	246.787	47.1142	254.054	147.275	224.586	177.229	243.784	279.33	271.164	189.753	389.222	435.093	340.832	217.782	103.599
300	172.764	220.372	150.588	190	274.567	230.734	228.509	245.737	277.136	249.716	234.619	288.323	255.755	470.086	351.906	210.25	205.736	311.564	253.798	72.8204
1000	105.871	106.877	134.348	179.641	158.654	195.622	216.92	127.032	283.688	214.133	114.77	252.691	208.817	161.65	193.03	332.147	244.875	173.63	189.133	62.5362
	RLU/OD
	Biological rep 1						Biological replicate 2						Biological replicate 3
MerRCueRA29T	Technical rep 1			Technical rep 2			Technical rep 1			Technical rep 2			Technical rep 1			Technical rep 2
Concentration [Cu2+] µM	35 mins	40 mins	45 mins	35 mins	40 mins	45 mins	35 mins	40 mins	45 mins	35 mins	40 mins	45 mins	35 mins	40 mins	45 mins	35 mins	40 mins	45 mins	Mean	S.D
0	158.91	92.091	219.092	105.597	85.9454	232.446	341.88	171.737	260.206	242.18	363.385	355.18	416.048	609.244	334.896	492.754	334.7	362.459	287.708	140.985
3	181.624	300.714	156.786	10.6838	219.388	253.535	336.391	144.32	246.494	271.357	122.616	274.885	340.909	406.125	214.511	231.548	426.829	449.006	254.873	112.404
10	43.7159	214.435	240.12	207.65	319.372	299.252	174.359	302.607	196.665	235.064	235.765	196.641	265.879	257.66	354.563	178.042	345.557	133.601	233.386	77.341
30	161.987	201.655	307.083	169.875	319.957	321.744	397.614	131.103	314.7	255.102	218.199	442.365	231.884	474.553	302.036	436.747	431.4	389.523	305.974	106.348
100	122.358	324.814	296.979	189.099	315.846	341.438	330.92	402.844	260.078	333.67	152.919	280.971	238.806	516.997	680.735	682.493	427.77	414.716	350.747	154.905
300	316.79	362.986	348.086	469.729	650.858	410.357	504.541	386.766	501.08	320	359.745	408.337	765.766	886.167	960.879	712.251	802.969	762.767	551.671	212.885
1000	515.947	805.278	798.935	887.851	628.959	745.287	2049.57	1908.77	2027.42	2027.27	2123.4	1938.82	2297.3	2580.07	2529.78	2571.07	2841.04	2946.89	1790.2	827.394
	RLU/OD
	Biological rep 1						Biological replicate 2						Biological replicate 3
MerRCueRA29T/G30P	Technical rep 1			Technical rep 2			Technical rep 1			Technical rep 2			Technical rep 1			Technical rep 2
Concentration [Cu2+] µM	35 mins	40 mins	45 mins	35 mins	40 mins	45 mins	35 mins	40 mins	45 mins	35 mins	40 mins	45 mins	35 mins	40 mins	45 mins	35 mins	40 mins	45 mins	Mean	S.D
0	0	152.068	70.2165	36.452	64.1774	101.523	206.573	220.017	355.03	255.682	160.173	338.183	235.479	246.637	272.401	246.533	94.7522	137.457	177.409	102.595
3	308.261	264.706	292.299	228.137	258.724	448.534	210.526	249.344	462.704	352.596	185.688	448.43	625	1007.58	313.614	177.419	295.454	156.807	349.212	203.447
10	129.366	325.953	551.967	326.223	401.198	616.79	354.97	431.354	515.856	367.793	385.313	523.473	227.642	300	630.961	723.473	886.364	824.295	473.5	203.53
30	696.202	978.129	1308.63	362.5	527.877	954.003	658.153	718.807	1091.36	405.539	542.388	493.105	405.186	314.9	528.246	1280.79	1568.78	1410.54	791.396	396.81
100	1905.94	2565.79	4504.3	1725.03	2263.09	3487.12	1864.57	2149.32	2138.42	1509.05	1833.8	1951.43	2019.39	2229.94	2869.89	2333.33	3162.46	3381.35	2438.57	767.194
300	16607.3	19490.8	19944.9	12567.7	15978.4	18367.1	9405.52	11770.1	13903.6	11787.8	13714.9	16152.9	12552.2	15803.4	19626.3	21355.4	23825.7	28763	16756.5	4861.93
1000	36473.7	45214.5	49521.5	30423.5	36849.2	39709.7	24300.7	29454.3	31521.5	24693.1	28712	31812.1	28720.6	37678.3	47879.9	34163.3	41306.3	52451.9	36160.3	8438.32
	RLU/OD
	Biological rep 1						Biological replicate 2						Biological replicate 3
MerRCueRA29T/G30P/P32M (Mut3)	Technical rep 1			Technical rep 2			Technical rep 1			Technical rep 2			Technical rep 1			Technical rep 2
Concentration [Cu2+] µM	35 mins	40 mins	45 mins	35 mins	40 mins	45 mins	35 mins	40 mins	45 mins	35 mins	40 mins	45 mins	35 mins	40 mins	45 mins	35 mins	40 mins	45 mins	Mean	S.D
0	182.927	230.224	124.787	115.607	161.47	202.02	141.129	221.119	332.64	333.969	261.13	298.625	307.942	462.822	481.4	667.727	870.536	812.544	344.923	229.302
3	295.791	375.817	312.337	235.018	378.531	270.124	402.999	327.939	500.195	467.836	419.982	451.795	452.418	861.561	851.361	887.772	1110.24	1038.38	535.56	279.202
10	565.371	458.145	718.563	523.187	485.16	635.616	504.505	639.772	736.802	553.36	563.063	660.338	1120.13	1455.79	1475.05	1034.48	1306.03	1271.25	817.034	355.704
30	1132.08	1298.19	1574.63	1261.68	1438.97	1775.85	926.641	1216.81	1527.83	1041.47	931.156	1276.94	1734.2	2611.03	2586.33	1548.39	1856.06	2364.82	1561.28	519.636
100	3853.21	4983.52	6317.48	4602.08	6244.47	6666.67	4143.8	5004.38	5829.63	3228.04	4366.52	4943.35	7552	10295.5	10881.3	5993.48	7708.33	9142.43	6208.67	2180.55
300	21134	24054.2	31989.3	31542.7	38071.6	49839.1	16672.7	20273.1	23577.2	24263.9	30386.2	34652.5	27803.7	38803.9	44048.1	46687.7	55764.6	61195.7	34486.7	12787.9
1000	47104.2	51204.1	59268.6	48844.6	56403.7	65729.1	36615.5	41814.9	49581	41164.2	44496.9	50950.5	52721.4	61576	81932.4	60833.3	66050.1	85445.9	55652	13192.1
Fig. 4F	Cross-specificity of the MerRCueR circuit with variant MCmut3
	RLU/OD
	Biological rep 1						Biological replicate 2						Biological replicate 3
	Technical rep 1			Technical rep 2			Technical rep 1			Technical rep 2			Technical rep 1			Technical rep 2
Concentration [Hg2+] nM	35 mins	40 mins	45 mins	35 mins	40 mins	45 mins	35 mins	40 mins	45 mins	35 mins	40 mins	45 mins	35 mins	40 mins	45 mins	35 mins	40 mins	45 mins	Mean	S.D
0	0	117.892	179.372	173.787	113.485	61.3873	18.75	135.453	0	0	95.1848	124.805	256.228	394.737	361.446	227.758	381.579	228.916	159.488	128.428
0.3	0	52.7903	124.913	61.4912	106.082	64.4745	191.799	79.3651	262.407	72.2733	115.291	146.644	113.879	368.421	204.819	355.872	236.842	289.157	158.14	107.485
1	46.3321	348.011	77.9727	146.092	127.688	259.74	261.557	51.1364	231.457	5.96659	238.359	164.863	384.342	276.316	289.157	241.993	171.053	204.819	195.936	105.577
3	0	47.4898	37.2902	17.1674	149.842	101.67	45.6919	226.161	0	78.7879	96.2627	125.984	227.758	513.158	96.3855	213.523	250	277.108	139.127	128.858
10	0	0	144.317	0	188.557	322.774	20.4918	31.4861	128.881	0	87.6168	65.2528	298.932	184.21	156.626	298.932	118.421	180.723	123.735	108.141
30	129.776	46.1741	279.296	72.7273	59.5238	122.926	216.049	692.771	0	17.7515	49.2341	111.732	213.523	263.158	180.723	427.046	289.474	120.482	182.909	169.556
100	17.5902	8.03858	148.92	66.39	220.03	167.247	120.101	111.372	185.286	0	101.918	55.8972	241.993	184.21	144.578	241.993	263.158	349.398	146.007	96.2776
	RLU/OD
	Biological rep 1						Biological replicate 2						Biological replicate 3
	Technical rep 1			Technical rep 2			Technical rep 1			Technical rep 2			Technical rep 1			Technical rep 2
Concentration [Zn2+] mM	35 mins	40 mins	45 mins	35 mins	40 mins	45 mins	35 mins	40 mins	45 mins	35 mins	40 mins	45 mins	35 mins	40 mins	45 mins	35 mins	40 mins	45 mins	Mean	S.D
0	0	117.892	179.372	173.787	113.485	61.3873	18.75	135.453	0	0	95.1848	124.805	256.228	394.737	361.446	227.758	381.579	228.916	159.488	128.428
0.01	0	68.408	172.911	0	152.395	0	64.6299	225.027	132.992	135.934	205.556	30.785	327.402	171.053	301.205	227.758	342.105	48.1928	144.797	111.934
0.03	0	164.051	52.8053	0	56.6751	93.5126	61.0583	195.954	35.1906	165.336	227.033	58.9102	256.228	118.421	144.578	512.456	210.526	108.434	136.732	121.297
0.1	94.9153	177.262	22.818	27.8746	70.0637	59.0667	0	76.1421	123.281	140.924	5.1975	193.143	483.986	407.895	120.482	227.758	342.105	228.916	155.657	139.038
0.3	44.5434	47.4898	37.6176	75.1315	145.228	25.3968	102.371	94.6215	119.76	150.721	6.07533	180.079	113.879	407.895	72.2892	185.053	157.895	301.205	125.958	100.26
	RLU/OD
	Biological rep 1						Biological replicate 2						Biological replicate 3
	Technical rep 1			Technical rep 2			Technical rep 1			Technical rep 2			Technical rep 1			Technical rep 2
Concentration [Cd2+] µM	35 mins	40 mins	45 mins	35 mins	40 mins	45 mins	35 mins	40 mins	45 mins	35 mins	40 mins	45 mins	35 mins	40 mins	45 mins	35 mins	40 mins	45 mins	Mean	S.D
0	0	117.892	179.372	173.787	113.485	61.3873	18.75	135.453	0	0	95.1848	124.805	256.228	394.737	361.446	227.758	381.579	228.916	159.488	128.428
0.0003	130.964	232.759	47.7327	0	88.4244	44.1501	0	95.4861	65.3061	175.841	63.1136	142.764	270.463	236.842	144.578	128.114	144.737	277.108	127.132	85.8907
0.001	170.213	0	100.502	0	208.333	99.08	120.91	0	61.0128	6.83995	132.409	46.9208	213.523	210.526	132.53	412.811	368.421	397.59	148.979	133.419
0.003	226.202	60.449	95.4654	0	38.9408	372.226	0	98.2962	160	126.667	0	148.656	227.758	144.737	433.735	256.228	263.158	253.012	161.418	125.621
0.01	0	54.2636	156.584	49.4641	113.464	83.3912	45.9318	89.9281	189.838	47.8142	169.173	209.668	256.228	250	180.723	185.053	473.684	204.819	153.335	110.883
0.03	67.0578	69.5518	199.572	0	0	292.772	47.2335	217.391	0	6.89655	145.939	0	85.4093	263.158	301.205	213.523	302.632	228.916	135.625	116.687
0.1	0	8.15661	151.63	0	231.855	0	63.9205	138.522	122.175	240.214	90.4605	0	313.167	342.105	265.06	227.758	315.789	132.53	146.852	120.598
	RLU/OD
	Biological rep 1						Biological replicate 2						Biological replicate 3
	Technical rep 1			Technical rep 2			Technical rep 1			Technical rep 2			Technical rep 1			Technical rep 2
Concentration [Pb2+] µM	35 mins	40 mins	45 mins	35 mins	40 mins	45 mins	35 mins	40 mins	45 mins	35 mins	40 mins	45 mins	35 mins	40 mins	45 mins	35 mins	40 mins	45 mins	Mean	S.D
0	0	117.892	179.372	173.787	113.485	61.3873	18.75	135.453	0	0	95.1848	124.805	256.228	394.737	361.446	227.758	381.579	228.916	159.488	128.428
0.1	0	9.4697	104.257	0	43.4783	0	164.41	0	101.095	80.4094	193.591	0	99.6441	52.6316	72.2892	270.463	52.6316	144.578	77.1638	77.3133
0.3	35.2423	137.763	73.9098	0	50.7246	103.56	0	122.126	146.961	61.8132	182.62	93.0774	227.758	250	240.964	241.993	250	313.253	140.654	96.0548
1	0	0	72.0981	0	0	114.695	93.9306	269.382	49.2308	285.505	60.4027	189.274	227.758	263.158	132.53	199.288	500	228.916	149.232	133.527
3	53.4283	0	207.869	0	25.9965	216.216	0	142.663	101.33	0	138.282	161.616	170.819	52.6316	289.157	270.463	289.474	192.771	128.484	103.432
10	230.548	8.77193	352.847	20.141	0	271.878	121.163	66.9643	165.631	269.517	59.6252	204.886	71.1744	184.21	216.868	156.584	131.579	216.868	152.736	100.53
30	66.1522	233.266	167.754	24.6609	350.679	231.823	0	127.986	0	158.562	127.451	54.4959	142.349	315.789	144.578	56.9395	328.947	60.241	143.982	110.561
	RLU/OD
	Biological rep 1						Biological replicate 2						Biological replicate 3
	Technical rep 1			Technical rep 2			Technical rep 1			Technical rep 2			Technical rep 1			Technical rep 2
Concentration [Ag+] µM	35 mins	40 mins	45 mins	35 mins	40 mins	45 mins	35 mins	40 mins	45 mins	35 mins	40 mins	45 mins	35 mins	40 mins	45 mins	35 mins	40 mins	45 mins	Mean	S.D
0	0	117.892	179.372	173.787	113.485	61.3873	18.75	135.453	0	0	95.1848	124.805	256.228	394.737	361.446	227.758	381.579	228.916	159.488	168.348
0.01	574.359	955.473	995.781	821.918	1070.83	1132.36	820.895	1006.14	1074.67	1030.15	1259.54	1381.25	583.63	644.737	554.217	483.986	513.158	506.024	856.063	871.713
0.03	2005.42	2553.72	4000	4033.22	5607.38	7048.37	3670.38	3963.77	4078.86	2948.53	3692.41	4392.11	911.032	894.737	807.229	1181.49	1118.42	1036.14	2996.85	3051.92
0.1	7262.67	10330	10776.3	11596.5	12513.4	14897.1	9686.5	10658.3	11111.1	9097.81	9587.23	10642.6	3943.06	3894.74	6457.83	4427.05	6184.21	8240.96	8961.52	9055.9
0.3	34184.8	43279.8	56431.7	23236.2	34064.8	46142	13527.9	15255.4	22024.6	15229.4	13066.4	25952.9	9992.88	11079	11578.3	7160.14	8276.32	9144.58	22201.5	21535.8
1	53173.4	66285.4	78629.1	59532	79105.5	92659.1	34668.5	39858.8	48549.5	41115.8	53482	63743.6	17295.4	21197.4	25096.4	21309.6	33565.8	39469.9	48263.2	47990.4
3	108403	131858	140217	119402	139757	146259	89567.4	106337	136396	115619	128192	144161	50818.5	53065.8	63060.2	63501.8	66921.1	75096.4	104368	104144
	RLU/OD
	Biological rep 1						Biological replicate 2						Biological replicate 3
	Technical rep 1			Technical rep 2			Technical rep 1			Technical rep 2			Technical rep 1			Technical rep 2
Concentration [Cu2+] µM	35 mins	40 mins	45 mins	35 mins	40 mins	45 mins	35 mins	40 mins	45 mins	35 mins	40 mins	45 mins	35 mins	40 mins	45 mins	35 mins	40 mins	45 mins	Mean	S.D
0	0	117.892	179.372	173.787	113.485	61.3873	18.75	135.453	0	0	95.1848	124.805	256.228	394.737	361.446	227.758	381.579	228.916	159.488	168.348
3	512.315	834.829	873.866	656.045	948.718	922.596	496.633	633.803	676.746	610.86	661.56	791.321	1039.15	1000	915.663	882.562	894.737	843.374	856.063	871.713
10	1185.62	1409.57	1649.15	1655.69	2144.1	2948.21	1027.82	1226.95	1588.97	993.432	1113.64	1257.78	1153.03	1368.42	1530.12	1338.08	1657.89	2216.87	2996.85	3051.92
30	3888.31	6435.36	8451.44	6362.67	7847.49	11489	2234.04	3045.11	3994.43	2908.61	4043.41	6661.73	3231.32	4105.26	6493.98	5893.24	6802.63	7506.02	8961.52	9055.9
100	11817.2	17806.1	17253.1	17296.7	21079.8	28566.3	7750.9	10688.2	11505.8	10743.4	13595.2	16395.5	7743.77	8789.47	9469.88	9238.43	10144.7	11000	22201.5	21535.8
300	24819.8	29933.2	35571.3	31136.6	37828.2	45277.5	18215	22986.2	29361.4	16189	23892	23644.4	11387.9	13644.7	19915.7	10889.7	12355.3	16325.3	48263.2	47990.4
1000	70851.3	86498.2	97034.5	65615.8	79552.1	94701.2	39195.1	59405.9	63252.4	29971.5	49649.3	66177.7	35857.7	40131.6	46602.4	30320.3	37421.1	51722.9	104368	104144

## Sheet: Fig. 5
Fig. 5	Regulation of promoters PmerR20 and PmerR19 by wild type MerR and the chimeric MerRCueRmut3
Promoter: PmerR20
PmerR20 Constitutive
RLU/OD
Biological rep 1									Biological rep 2									Biological rep 3
Technical rep 1			Technical rep 2			Technical rep 3			Technical rep 1			Technical rep 2			Technical rep 3			Technical rep 1			Technical rep 2			Technical rep 3
35 mins	40 mins	45 mins	35 mins	40 mins	45 mins	35 mins	40 mins	45 mins	35 mins	40 mins	45 mins	35 mins	40 mins	45 mins	35 mins	40 mins	45 mins	35 mins	40 mins	45 mins	35 mins	40 mins	45 mins	35 mins	40 mins	45 mins	Mean	S.D
732.177	458.959	331.179	8.33333	239.938	126.823	99.5025	419.325	311.475	158.97	95.6938	697.962	0	95.1087	272.277	224.048	0	494.132	0	0	0	20.8768	0	0	400.421	256.654	0	201.624	218.477
PmerR20 + MerR
RLU/OD
Biological rep 1									Biological rep 2									Biological rep 3
Technical rep 1			Technical rep 2			Technical rep 3			Technical rep 1			Technical rep 2			Technical rep 3			Technical rep 1			Technical rep 2			Technical rep 3
35 mins	40 mins	45 mins	35 mins	40 mins	45 mins	35 mins	40 mins	45 mins	35 mins	40 mins	45 mins	35 mins	40 mins	45 mins	35 mins	40 mins	45 mins	35 mins	40 mins	45 mins	35 mins	40 mins	45 mins	35 mins	40 mins	45 mins	Mean	S.D
0	0	0	0	0	166.806	0	135.823	0	0	0	498.311	0	0	378.215	298.642	188.989	192.308	46.5116	0	70.8661	90.9091	0	251.163	203.046	0	323.92	105.389	142.007
PmerR20 + MerR [Hg2+]
RLU/OD
Biological rep 1									Biological rep 2									Biological rep 3
Technical rep 1			Technical rep 2			Technical rep 3			Technical rep 1			Technical rep 2			Technical rep 3			Technical rep 1			Technical rep 2			Technical rep 3
35 mins	40 mins	45 mins	35 mins	40 mins	45 mins	35 mins	40 mins	45 mins	35 mins	40 mins	45 mins	35 mins	40 mins	45 mins	35 mins	40 mins	45 mins	35 mins	40 mins	45 mins	35 mins	40 mins	45 mins	35 mins	40 mins	45 mins	Mean	S.D
57787	86348.1	114917	60605.2	93901.8	129872	55216.9	91102.4	131705	55025.6	77960.8	107236	67898.9	102811	143925	70479.6	101997	135872	61660	74353.8	90454.2	54234.3	73344.8	90445.7	63597.1	87461.5	103234	88275.8	26566
PmerR20 + MerRCueRmut3
RLU/OD
Biological rep 1									Biological rep 2									Biological rep 3
Technical rep 1			Technical rep 2			Technical rep 3			Technical rep 1			Technical rep 2			Technical rep 3			Technical rep 1			Technical rep 2			Technical rep 3
35 mins	40 mins	45 mins	35 mins	40 mins	45 mins	35 mins	40 mins	45 mins	35 mins	40 mins	45 mins	35 mins	40 mins	45 mins	35 mins	40 mins	45 mins	35 mins	40 mins	45 mins	35 mins	40 mins	45 mins	35 mins	40 mins	45 mins	Mean	S.D
37.3483	213.311	39.1543	162.811	247.406	233.066	34.632	32.2321	186.916	0	16.7645	430.438	302.724	0	361.545	0	0	353.448	621.866	0	0	0	29.3542	0	427.975	57.1973	0	140.303	175.74
PmerR20 + MerRCueRmut3 [Ag+]
RLU/OD
Biological rep 1									Biological rep 2									Biological rep 3
Technical rep 1			Technical rep 2			Technical rep 3			Technical rep 1			Technical rep 2			Technical rep 3			Technical rep 1			Technical rep 2			Technical rep 3
35 mins	40 mins	45 mins	35 mins	40 mins	45 mins	35 mins	40 mins	45 mins	35 mins	40 mins	45 mins	35 mins	40 mins	45 mins	35 mins	40 mins	45 mins	35 mins	40 mins	45 mins	35 mins	40 mins	45 mins	35 mins	40 mins	45 mins	Mean	S.D
37135.7	47103.2	53264.6	37351.5	45452.8	47959.7	40381.3	47990.9	49732.2	42434	52513.2	61618.9	38307.2	50651.1	60457.2	40822.3	56845.3	68298.1	33990.2	39328	39291.8	30634.7	40439.1	42651.4	28250.9	35226.2	40651.3	44769.7	9652.3
Promoter: PmerR19
PmerR19 Constitutive
RLU/OD
Biological rep 1									Biological rep 2									Biological rep 3
Technical rep 1			Technical rep 2			Technical rep 3			Technical rep 1			Technical rep 2			Technical rep 3			Technical rep 1			Technical rep 2			Technical rep 3
35 mins	40 mins	45 mins	35 mins	40 mins	45 mins	35 mins	40 mins	45 mins	35 mins	40 mins	45 mins	35 mins	40 mins	45 mins	35 mins	40 mins	45 mins	35 mins	40 mins	45 mins	35 mins	40 mins	45 mins	35 mins	40 mins	45 mins	Mean	S.D
11604.5	12304.5	11791	7590.26	8612.63	8892.83	10152	10598.9	12260.3	14800.7	14624	17460.2	14934.3	15853.7	17730.8	12225.8	13204.9	15402	10298.4	11283	13978.6	9728.81	11368.2	12896.2	9248.87	11965.7	12936.8	12361	2622.75
PmerR19 + MerR
RLU/OD
Biological rep 1									Biological rep 2									Biological rep 3
Technical rep 1			Technical rep 2			Technical rep 3			Technical rep 1			Technical rep 2			Technical rep 3			Technical rep 1			Technical rep 2			Technical rep 3
35 mins	40 mins	45 mins	35 mins	40 mins	45 mins	35 mins	40 mins	45 mins	35 mins	40 mins	45 mins	35 mins	40 mins	45 mins	35 mins	40 mins	45 mins	35 mins	40 mins	45 mins	35 mins	40 mins	45 mins	35 mins	40 mins	45 mins	Mean	S.D
958.206	852.859	1291.16	863.388	611.222	665.417	606.061	493.562	1105.67	888.067	690.516	784.906	612.789	602.115	1268.33	732.422	1120.84	1024	1814.16	1217.04	1266.06	1518.12	1213.23	1298.92	1785.71	1697.03	1797.36	1065.89	403.833
PmerR19 + MerR [Hg2+]
RLU/OD
Biological rep 1									Biological rep 2									Biological rep 3
Technical rep 1			Technical rep 2			Technical rep 3			Technical rep 1			Technical rep 2			Technical rep 3			Technical rep 1			Technical rep 2			Technical rep 3
35 mins	40 mins	45 mins	35 mins	40 mins	45 mins	35 mins	40 mins	45 mins	35 mins	40 mins	45 mins	35 mins	40 mins	45 mins	35 mins	40 mins	45 mins	35 mins	40 mins	45 mins	35 mins	40 mins	45 mins	35 mins	40 mins	45 mins	Mean	S.D
33802.7	56538	77345	34707.7	54985.2	76390.8	46099.8	67226.2	92182.7	57982.7	83572.1	115322	44066.6	63850.6	86610.8	70387.2	97041.8	127760	54852.4	69814.6	84556.3	55441.5	63390.7	84317.1	60127.2	72248.7	85669.8	70973.7	22178.8
PmerR19 + MerRCueRmut3
RLU/OD
Biological rep 1									Biological rep 2									Biological rep 3
Technical rep 1			Technical rep 2			Technical rep 3			Technical rep 1			Technical rep 2			Technical rep 3			Technical rep 1			Technical rep 2			Technical rep 3
35 mins	40 mins	45 mins	35 mins	40 mins	45 mins	35 mins	40 mins	45 mins	35 mins	40 mins	45 mins	35 mins	40 mins	45 mins	35 mins	40 mins	45 mins	35 mins	40 mins	45 mins	35 mins	40 mins	45 mins	35 mins	40 mins	45 mins	Mean	S.D
12316.4	13212.8	13101.5	10607.2	11809	12176.2	11774.7	14104	12437.5	21090	23390	23336	14247.2	12762.7	15330.7	11465.4	12892	14890.4	11059.2	12699.8	13587	11176.5	10776.2	12654.1	9708.25	10337.3	12145.2	13521.8	3554.51
PmerR19 + MerRCueRmut3 [Ag+]
RLU/OD
Biological rep 1									Biological rep 2									Biological rep 3
Technical rep 1			Technical rep 2			Technical rep 3			Technical rep 1			Technical rep 2			Technical rep 3			Technical rep 1			Technical rep 2			Technical rep 3
35 mins	40 mins	45 mins	35 mins	40 mins	45 mins	35 mins	40 mins	45 mins	35 mins	40 mins	45 mins	35 mins	40 mins	45 mins	35 mins	40 mins	45 mins	35 mins	40 mins	45 mins	35 mins	40 mins	45 mins	35 mins	40 mins	45 mins	Mean	S.D
16302.8	19335.2	22808.6	17555.6	20162	18984.9	18690	24717.9	23989	16352.8	19496.9	22857.1	19346.5	21165.2	22803.3	20484.3	21736.2	24826.9	15172.1	18986.2	19929.9	14906.2	17127.8	20565.9	17319.8	19904.7	21379.6	19885.5	2683.47

## Sheet: Fig. 6
Fig. 6B	Functionality of the SigO-RsoA AND gate using bacitracin and xylose.
	RLU/OD
	Biological rep 1						Biological replicate 2						Biological replicate 3
	Technical rep 1			Technical rep 2			Technical rep 1			Technical rep 2			Technical rep 1			Technical rep 2
Inducer concentration	35 mins	40 mins	45 mins	35 mins	40 mins	45 mins	35 mins	40 mins	45 mins	35 mins	40 mins	45 mins	35 mins	40 mins	45 mins	35 mins	40 mins	45 mins	Mean	S.D
0% xylose, 0 ug/ml bacitracin	0	0	30.0687	47.5436	8.42933	0	0	36.384	0	0	20.3785	0	32.4091	10.0234	100	75.3187	0	0	20.0308	29.2817
0.001% xylose, 0 ug/ml bacitracin	67.459	0	0	0	0	0	85.6117	0	0	0	10.474	30.3667	18.0072	61.7496	36.8712	0	0	39.8089	19.4638	27.8381
0.01% xylose, 0 ug/ml bacitracin	83.0105	37.6412	90.0307	140.884	99.1357	85.4701	87.26	0	195.022	0	121.077	130.593	25.2384	116.505	64.9351	57.3995	46.0829	94.7226	81.9449	50.1204
0.02% xylose, 0 ug/ml bacitracin	74.4232	54.2986	71.0516	85.3688	85.6202	62.782	68.0272	150.027	0	0	195.914	24.2954	31.8556	0	104.265	197.937	44.7857	0	69.4807	61.5385
0.07% xylose, 0 ug/ml bacitracin	79.7024	112.924	124.196	111.447	39.0795	122.143	64.8004	57.2738	43.239	57.652	65.774	63.1236	0	15.6781	100.317	47.1253	0	0	61.3597	41.4011
0.2% xylose, 0 ug/ml bacitracin	117.238	91.4983	123.819	105.377	53.9985	61.4657	0	52.3062	84.3882	0	85.149	22.3414	290.493	9.70246	179.267	145.096	41.1523	118.859	87.8973	71.6515
0% xylose, 0.1 ug/ml bacitracin	0	0	176.485	42.1704	0	130.536	0	94.0758	0	3.01932	0	10.0857	0	66.3717	24.6471	97.3304	0	0	35.8179	54.4056
0.001% xylose, 0.1 ug/ml bacitracin	0	0	100.319	9.01172	120.74	26.8227	0	93.177	10.9022	21.5252	111.204	32.4594	62.8601	60.6878	0	68.4728	13.0378	8.04505	41.0703	42.2337
0.01% xylose, 0.1 ug/ml bacitracin	51.9181	0	246.212	158.219	199.309	41.3324	48.0914	27.7316	0	12.2437	78.6296	137.328	154.154	133.763	143.627	176.756	91.2921	120.555	101.176	72.8386
0.02% xylose, 0.1 ug/ml bacitracin	124.723	83.2492	271.69	147.869	0	74.7489	54.757	169.596	176.747	41.7068	73.0353	18.0879	26.2314	126.416	140.472	149.977	101.449	145.939	107.039	67.9141
0.07% xylose, 0.1 ug/ml bacitracin	141.943	121.181	148.3	131.409	107.347	107.805	12.6502	157.638	192.065	2.68601	128.11	169.34	179.692	139.292	170.597	134.228	55.4785	120.664	123.357	52.4561
0.2% xylose, 0.1 ug/ml bacitracin	118.421	88.1489	57.5858	27.5356	75.8853	174.202	40.0123	52.91	100.1	27.8474	80.6662	94.0955	94.7701	443.35	146.875	463.245	92.2045	501.497	148.853	152.51
C1 0% xylose, 0.3 ug/ml bacitracin	40.5296	0	99.7054	101.466	0	26.1718	3.10656	120.347	94.3637	0	90.1687	0	25.2596	107.946	132.865	53.5619	47.5867	21.978	53.6142	47.2237
0.001% xylose, 0.3 ug/ml bacitracin	73.0149	0	5.08906	133.758	78.5112	52.5762	0	111.011	0	0	77.5916	86.3269	103.211	84.2171	20.1613	30.8989	41.4938	0	49.8812	44.7308
0.01% xylose, 0.3 ug/ml bacitracin	106.793	104.642	188.172	131.617	191.795	77.2387	0	166.53	211.759	69.5103	133.799	144.357	0	165.102	130.125	93.1044	165.893	127.49	122.663	59.3038
0.02% xylose, 0.3 ug/ml bacitracin	104.651	96.7482	239.667	163.84	61.8079	306.218	102.922	157.719	166.667	0	104.079	133.333	185.414	128.883	128.345	192.478	160	118.483	141.736	67.1188
0.07% xylose, 0.3 ug/ml bacitracin	98.5075	131.219	141.307	191.401	75.339	210.334	76.0719	199.005	224.304	47.7897	158.211	247.197	162.111	156.298	128.467	189.099	126.084	105.708	148.247	55.3146
0.2% xylose, 0.3 ug/ml bacitracin	100.723	36.0144	267.368	72.8942	205.584	202.305	0	196.872	46.8442	98.8836	55.5069	105.569	97.7199	193.486	192.727	166.997	249.042	214.067	139.034	79.8192
0% xylose, 1 ug/ml bacitracin	1738.04	1752.42	1807.96	2324.45	2383.04	2112.85	839.476	1784.15	1677.13	1210.07	1863.06	2086.9	1417.85	554.415	1969.57	851.221	2182.2	728.155	1626.83	567.393
0.001% xylose, 1 ug/ml bacitracin	3714.67	3760.71	3264.01	2747.29	2575.07	2558.68	1810.51	3061.97	3203.25	1676.08	2525.14	3175.05	852.763	887.509	1036.06	1087.24	1063.83	1058.2	2225.45	1039.7
0.01% xylose, 1 ug/ml bacitracin	8468.6	8495.66	8556.86	8663.62	9323.7	9326.71	7675.54	10316.1	10814.5	10320.9	13580.9	13818.4	3923.97	4889.21	4601.43	5705.86	5200.95	5769.57	8302.91	2897.95
0.02% xylose, 1 ug/ml bacitracin	11550.2	12701.8	11631.4	11008.1	11437.7	11139.6	13641.5	18086.2	19561.2	7619.56	9005.49	10495.3	6914.5	2555.51	8462.59	3237.17	9496.8	3452.59	10110.9	4535.16
0.07% xylose, 1 ug/ml bacitracin	9509.3	9472.35	9407.86	12207.7	12846.4	12095.9	8384.78	11846	13539.2	7801.56	11195.1	12648.7	3885.02	7497.4	4631.49	9357.77	5236.41	10937.2	9583.34	2904.28
0.2% xylose, 1 ug/ml bacitracin	10569.1	11741.8	11966.8	7741.39	6833.89	7348.05	8406.11	11856.3	13603.4	10394.8	14529.2	16719.7	5696.53	14481.7	6858.95	17030.2	8176.17	20456.9	11356.2	4141.91
0 % xylose, 3 ug/ml bacitracin	8548.02	7600.24	7545.33	8080.28	8957.13	8663.31	4132.48	6099.29	7105.46	3802.93	6045.2	6713.87	4829.15	3636.67	6374.9	5430.34	7130.89	6036.79	6485.13	1647.28
0.001 % xylose, 3 ug/ml bacitracin	12571.6	12850.3	12032.7	13035.4	12625	12411.7	7114.55	9879.88	12221.1	5931.73	9368.26	10842.5	7104.71	7127.07	9655.75	8375.65	10269.1	9487.81	10161.4	2313.43
0.01 % xylose, 3 ug/ml bacitracin	35236.4	35051.8	33600.9	38838.4	38983.8	40749.4	31371.2	38949.6	43972.2	29329.9	39162.7	44843	31499.4	25959.5	39041.7	30178.2	43617.2	33766.4	36341.8	5413.75
0.02 % xylose, 3 ug/ml bacitracin	47704.5	49066.3	48691.3	53330.4	52040.3	52106.8	28014.3	35601.6	42625.1	32033.6	41642.2	49155.7	34528.3	34213.6	43472.6	41897.7	48688.3	46134.7	43386	7639.14
0.07 % xylose, 3 ug/ml bacitracin	46333.8	48897.1	49941.2	51204.3	52329.2	54489.1	34296.5	45690.6	54031.8	32351	42599.7	50968.2	35136.6	35406	42090.7	44014	47532	48823.5	45340.9	7026.57
0.2 % xylose, 3 ug/ml bacitracin	41121.5	45257.1	45693.9	49024.7	50065.2	49725.1	31977.9	45841.4	52737.1	36941.1	48496.7	58136.7	37638.7	39641.9	47566.5	48514.6	53149.1	55045.4	46476.4	6815.14
0 % xylose, 10 ug/ml bacitracin	12688.1	12985.9	12564.9	14334.3	13166.8	13276.2	8481.48	10703.3	12020.3	8129.66	10825.5	12702.1	8623.15	7874.67	11005.1	10061	12934.5	10961.5	11296.6	1990.18
0.001 % xylose, 10 ug/ml bacitracin	15331	15160.8	14816.5	17439.3	18433.7	17130.3	12786.7	17323.4	18535.1	12182.2	16489.3	19487.2	15827.5	14069.4	19669.8	18037.3	21813.5	19788.8	16906.8	2567.11
0.01 % xylose, 10 ug/ml bacitracin	53308.1	56310.7	55384.4	56345.4	58437.4	60696.9	45817.5	59213.7	65731.2	51220.2	63459.7	71930.1	51088	47566.7	60880.7	57798.5	67659.6	64002.2	58158.4	6924.98
0.02 % xylose, 10 ug/ml bacitracin	65817.9	68821.5	70717.5	60613.9	63164.9	64839.5	50997.6	63751.1	71521.6	45850.6	60115.1	68904.2	53501.8	49770.6	68385.6	62751	76188.3	68498.4	63011.7	8272.83
0.07 % xylose, 10 ug/ml bacitracin	56384.9	62169.8	64818.8	57145.1	63810.7	69182.6	49252.6	65049.9	73495.8	40372.3	54574.1	64237.8	48857.1	36345.8	62342.1	48743.2	68400.5	54168.1	57741.7	10095
0.2 % xylose, 10 ug/ml bacitracin	53504.2	60354.8	63507.9	56192.2	63352.3	66089.6	44181.9	61091	68314.7	46513.6	58691.3	69925.4	53493.3	49740	69670.9	63036.7	77837	67792.2	60738.3	8876.65
0 % xylose, 30 ug/ml bacitracin	12478.4	11116.8	11675.1	13921.7	13049.6	12226.8	8796.58	10566.2	11729.4	7992.99	11421	12076.9	10150.5	8704.97	13720.7	11139.1	13224.8	12541.3	11474	1707.12
0.001 % xylose, 30 ug/ml bacitracin	19543	18494.6	17606	18643.6	18252.6	17901.4	15487.9	20609.5	21283.4	14681.4	20213	21717.4	56038	47653.8	66423.7	59299.3	71894	64395.3	32785.4	21082.1
0.01 % xylose, 30 ug/ml bacitracin	59571.8	62690.8	63991.9	59320.5	63628.7	62015.8	59380.2	73227.8	80122.6	59760	74056.6	84514.9	54242.7	57690	74875.2	75758.6	75244.8	86335.1	68134.9	9890.02
0.02 % xylose, 30 ug/ml bacitracin	70485.7	74023.2	75649.9	70888.7	76362.5	80250.2	60564.7	79326.1	87447.6	49230	68295	78583.4	54242.7	57690	74875.2	75758.6	75244.8	86335.1	71958.5	10474.4
0.07 % xylose, 30 ug/ml bacitracin	70853.3	78878.8	82299.7	69310.3	74364	80074.2	56332.8	75710.4	88549	50664.5	68430.2	85964.7	55425.5	47189.9	76173.2	69172.9	89310.3	82883.7	72310.4	12743.7
0.2 % xylose, 30 ug/ml bacitracin	64126.2	70725.6	74204.2	70027.7	75921.9	75872.5	51646.3	70853.7	85448.6	59114	78622.1	89038.3	56991.8	55197.4	82905.9	75744.7	97229.1	86807.9	73359.9	12514.5
Fig. 6D	The SigO-RsoA based Zn2+ specific circuit.
	RLU/OD
	Biological rep 1						Biological replicate 2						Biological replicate 3
	Technical rep 1			Technical rep 2			Technical rep 1			Technical rep 2			Technical rep 1			Technical rep 2
Concentration [Hg2+] nM	35 mins	40 mins	45 mins	35 mins	40 mins	45 mins	35 mins	40 mins	45 mins	35 mins	40 mins	45 mins	35 mins	40 mins	45 mins	35 mins	40 mins	45 mins	Mean	S.D
0	126.05	160.214	25.641	100.502	130.178	23.0415	172.107	210.946	288.889	206.49	141.403	230.516	252.732	250.991	44.1362	567.716	261.097	55.3505	180.444	128.202
0.3	161.943	64.683	37.5	55.0206	39.5257	192.555	292.537	218.418	143.369	93.4579	69.0755	147.679	347.661	146.341	179.606	244.063	202.788	77.7512	150.776	89.0178
1	245.478	173.697	0	138.539	35.9712	128.355	194.022	188.008	252.27	272.29	243.523	132.248	304.348	231.425	77.6583	59.6026	268.886	128.362	170.816	88.8818
3	175.85	11.1235	0	85.7843	11.5207	187.225	144.425	28.3126	222.469	151.771	82.1468	180.276	199.758	369.488	122.52	109.254	283.951	77.7512	135.757	98.6176
10	199.063	100.111	180.467	174.346	70.6714	56.6251	17.1331	138.735	64.0341	161.921	27.2035	83.8574	303.204	234.899	59.8477	82.0707	193.237	190.972	129.911	78.9268
30	156.425	190.678	183.299	142.518	56.1167	217.865	333.504	173.956	185.185	138.812	16.129	0	365.006	258.137	334.063	231.25	215.054	156.25	186.347	100.354
100	157.233	70.8502	58.7084	68.8073	239.651	63.0252	202.075	58.1395	113.402	205.588	212.876	152.284	172.209	258.718	147.219	112.559	277.778	140.135	150.625	71.3415
	RLU/OD
	Biological rep 1						Biological replicate 2						Biological replicate 3
	Technical rep 1			Technical rep 2			Technical rep 1			Technical rep 2			Technical rep 1			Technical rep 2
Concentration [Zn2+] mM	35 mins	40 mins	45 mins	35 mins	40 mins	45 mins	35 mins	40 mins	45 mins	35 mins	40 mins	45 mins	35 mins	40 mins	45 mins	35 mins	40 mins	45 mins	Mean	S.D
0	126.05	160.214	25.641	100.502	130.178	23.0415	172.107	210.946	288.889	206.49	141.403	230.516	252.732	250.991	44.1362	567.716	261.097	55.3505	180.444	128.202
0.01	300.654	242.424	93.0233	293.367	299.401	357.555	172.516	339.08	198.675	17.8041	313.927	386.74	127.005	442.708	80.3461	235.669	172.839	182.999	236.485	115.002
0.03	1002.48	843.091	1049.11	927.318	850.299	517.052	791.121	986.77	1054.9	752.928	859.46	941.423	574.365	720.93	653.631	800.248	593.939	331.01	791.67	198.397
0.1	3702.29	3651.75	3951.33	3070.97	3377.89	3659.38	2022.28	2318.92	2752.87	2020.37	2387.49	3064.69	3896.8	4194.29	4396.74	3751.47	4436.78	4218.4	3381.93	800.548
0.3	3864.23	4614.43	5133.17	4188.16	4306.78	5035.66	2951.77	3365.51	4214	3116.61	4064.75	5202.9	5922.77	6904.76	7140.27	5970.81	6568.63	7869.15	5024.13	1439.56
	RLU/OD
	Biological rep 1						Biological replicate 2						Biological replicate 3
	Technical rep 1			Technical rep 2			Technical rep 1			Technical rep 2			Technical rep 1			Technical rep 2
Concentration [Cd2+] µM	35 mins	40 mins	45 mins	35 mins	40 mins	45 mins	35 mins	40 mins	45 mins	35 mins	40 mins	45 mins	35 mins	40 mins	45 mins	35 mins	40 mins	45 mins	Mean	S.D
0	126.05	160.214	25.641	100.502	130.178	23.0415	172.107	210.946	288.889	206.49	141.403	230.516	252.732	250.991	44.1362	567.716	261.097	55.3505	180.444	128.202
0.0003	192.308	0	28.4091	334.789	127.119	0	94.9968	227.833	98.0392	84.6906	170.67	25.2525	239.197	280.236	64.1026	406.204	198.02	6.75676	143.257	120.837
0.001	173.16	0	111.266	71.8391	0	136.986	246.174	188.557	220.207	174.984	256.892	0	221.374	383.481	218.31	414.634	186.335	126.866	173.948	116.156
0.003	205.279	56.338	111.576	201.729	206.044	122.117	147.992	227.901	109.141	222.505	228.395	60.8272	145.038	261.248	201.95	313.936	248.902	131.761	177.927	70.7299
0.01	359.043	190.355	150.565	528.571	571.429	532.623	155.763	260.606	215.054	90.0901	169.393	185.4	557.851	721.925	751.928	616.147	701.754	729.974	416.026	239.406
0.03	283.401	193.548	205.392	13.5685	0	103.093	197.015	121.81	11.3895	77.7047	156.25	11.4025	48.4764	174.263	44.9871	85.0785	138.018	29.8686	105.292	83.138
0.1	42.9799	125.174	98.8701	114.942	0	42.8571	0	0	76.0456	47.138	0	66.5779	0	248.902	0	21.4286	0	0	49.162	65.8359
	RLU/OD
	Biological rep 1						Biological replicate 2						Biological replicate 3
	Technical rep 1			Technical rep 2			Technical rep 1			Technical rep 2			Technical rep 1			Technical rep 2
Concentration [Pb2+] µM	35 mins	40 mins	45 mins	35 mins	40 mins	45 mins	35 mins	40 mins	45 mins	35 mins	40 mins	45 mins	35 mins	40 mins	45 mins	35 mins	40 mins	45 mins	Mean	S.D
0	126.05	160.214	25.641	100.502	130.178	23.0415	172.107	210.946	288.889	206.49	141.403	230.516	252.732	250.991	44.1362	567.716	261.097	55.3505	180.444	128.202
0.1	162.382	156.863	0	308.555	0	0	105.857	0	96.1539	68.8791	30.525	12.1065	122.126	178.571	46.8541	0	228.802	110.533	90.4561	90.3388
0.3	237.389	113.475	167.131	238.095	197.269	206.795	309.93	92.2509	109.489	32.2373	119.347	99.3789	345.104	291.859	51.6987	71.0901	349.544	21.7391	169.657	106.771
1	274.39	203.193	112.676	220.472	164.179	116.448	0	245.786	303.448	386.965	59.4452	129.534	397.083	169.492	21.9941	220.949	544.323	288.036	214.356	139.078
3	267.296	118.343	103.397	290.323	46.4396	14.9477	207.914	121.951	113.065	195.286	32.6371	140.665	277.311	345.912	0	254.516	398.773	241.581	176.131	117.072
10	268.987	241.327	87.3362	134.228	227.642	46.875	25.4453	99.5261	121.269	169.722	19.5312	229.592	231.959	387.722	99.5406	167.464	432.836	106.534	172.085	115.085
30	190.174	196.672	43.6681	137.615	44.1176	182.841	0	106.117	158.924	293.2	307.599	129.564	120.192	314.371	231.092	293.185	45.5927	251.437	169.242	99.2082
	RLU/OD
	Biological rep 1						Biological replicate 2						Biological replicate 3
	Technical rep 1			Technical rep 2			Technical rep 1			Technical rep 2			Technical rep 1			Technical rep 2
Concentration [Ag+] µM	35 mins	40 mins	45 mins	35 mins	40 mins	45 mins	35 mins	40 mins	45 mins	35 mins	40 mins	45 mins	35 mins	40 mins	45 mins	35 mins	40 mins	45 mins	Mean	S.D
0	126.05	160.214	25.641	100.502	130.178	23.0415	172.107	210.946	288.889	206.49	141.403	230.516	252.732	250.991	44.1362	567.716	261.097	55.3505	180.444	183.466
0.01	323.68	388.979	0	66.0066	15.6494	210.21	96.5108	166.185	153.417	238.957	148.725	273.224	187.602	391.849	190.84	364.407	225.806	323.344	209.188	202.828
0.03	182.815	17.452	83.612	35.0263	250.836	352.564	126.019	223.665	69.9301	125.647	223.988	208.044	44.964	221.843	8.44595	134.168	168.919	0	137.663	135.155
0.1	231.482	0	98.1767	156.494	60.5144	214.9	365.399	370.639	236.44	474.799	106.383	190.736	94.1781	519.481	235.772	142.141	220.472	278.219	222.013	221.486
0.3	71.8391	167.131	52.4934	272.727	204.678	303.448	216.935	251.701	156.25	250.508	98.5545	278.834	171.289	139.319	146.605	140.496	555.556	69.9844	197.13	204.091
1	89.153	100.865	55.0206	131.772	70.4225	268.817	275.566	181.075	272.109	305.393	181.477	218.978	325.914	438.067	0	100.775	250.368	120.91	188.149	193.649
3	228.659	14.5985	112.202	142.45	149.457	65.0195	242.305	284.45	272.277	436.985	42.8922	106.509	263.952	228.245	61.7284	367.762	193.741	146.853	186.671	184.339
	RLU/OD
	Biological rep 1						Biological replicate 2						Biological replicate 3
	Technical rep 1			Technical rep 2			Technical rep 1			Technical rep 2			Technical rep 1			Technical rep 2
Concentration [Cu2+] µM	35 mins	40 mins	45 mins	35 mins	40 mins	45 mins	35 mins	40 mins	45 mins	35 mins	40 mins	45 mins	35 mins	40 mins	45 mins	35 mins	40 mins	45 mins	Mean	S.D
0	126.05	160.214	25.641	100.502	130.178	23.0415	172.107	210.946	288.889	206.49	141.403	230.516	252.732	250.991	44.1362	567.716	261.097	55.3505	180.444	183.466
3	162.075	92.7357	89.0208	0	0	325.444	270.27	64.2857	180.556	152.727	106.838	152.355	400.943	211.48	140.95	182.25	369.231	82.7068	165.77	165.976
10	377.049	375	151.057	495.05	94.0439	224.215	190.007	129.781	66.4894	213.707	107.296	389.43	333.333	435.459	218.374	285.467	150	280.899	250.925	243.919
30	338.71	367.534	0	116.086	284.36	227.964	182.246	75.5814	181.612	152.217	162.76	139.594	250.809	325.581	98.3358	214.041	341.463	182.25	202.286	194.707
100	249.169	0	196.375	297.203	363.636	157.978	248.823	271.523	115.83	225.256	60.4839	338.542	376.532	315.091	0	151.786	394.511	58.0431	212.266	210.215
300	87.108	132.67	63.4921	253.521	137.931	0	297.657	291.925	84.9515	189.474	143.836	280.374	232.759	347.682	55.5556	97.6909	340.716	137.318	176.37	181.329
1000	173.611	363.036	46.5116	227.642	219.092	29.5421	230.726	185.185	132.743	144.207	83.3333	87.7193	211.864	258.481	84.2267	229.592	304	116.099	173.756	173.764

## Sheet: Supplementary Fig. 1
	Supplementary Figure 1. Comparison of Gram +ve and Gram -ve MerR promoter activity in B. subtilis.
		RLU/OD
		Biological rep 1									Biological rep 2									Biological rep 3
		Technical rep 1			Technical rep 2			Technical rep 3			Technical rep 1			Technical rep 2			Technical rep 3			Technical rep 1			Technical rep 2			Technical rep 3
		35 mins	40 mins	45 mins	35 mins	40 mins	45 mins	35 mins	40 mins	45 mins	35 mins	40 mins	45 mins	35 mins	40 mins	45 mins	35 mins	40 mins	45 mins	35 mins	40 mins	45 mins	35 mins	40 mins	45 mins	35 mins	40 mins	45 mins	Mean	S.D
Promoter	Empty	0	0	234.742	0	42.796	0	0	0	410.41	650.407	132.053	0	299.145	99.6264	312.152	355.556	144.547	593.607	148.62	513.796	0	324.385	336.049	0	188.934	624.235	32.7511	201.623	214.426
	PmerR20	114.583	390.335	463.193	0	143.403	350.427	87.4317	314.585	176.367	302.115	533.454	325.203	212.766	0	291.758	69.6864	430.22	37.7715	472.335	542.823	132.304	468.541	552.826	466.149	22.7531	303.644	0	266.84	187.33
	PmerR19	8697.92	7729.85	8565.53	7622.08	7542.21	8111.66	10148.1	9503.11	9985.88	9623.29	9628.1	9924.88	10080.6	10506	10914	8597.79	9449.24	10299.5	11111.1	11126.6	10869.2	10138.9	12340.9	12302.2	10366.2	10884	11800.2	9921.08	1333.39
	Pveg	180150	177640	178072	170558	172670	170589	164372	160323	160636	179514	172578	182610	169378	171550	170414	158213	135123	130560	248253	193457	173899	226736	195214	180462	333057	238669	187421	184523	39312.5
	PcadR19	0	0	0	58.8928	308.96	0	386.667	285.036	431.125	420.168	62.7353	0	38.0228	0	0	178.571	53.6481	271.318	373.563	541.936	173.41	266.667	442.26	0	851.371	653.009	0	214.717	235.53

## Sheet: Supplementary Fig. 3
Supplementary Figure 5. Activity of double and triple MerRZntR mutants against the wild-type and single mutant MerRZntRA29E.
RLU/OD
	Biological rep 1									Biological rep 2									Biological rep 3
	Technical rep 1			Technical rep 2			Technical rep 3			Technical rep 1			Technical rep 2			Technical rep 3			Technical rep 1			Technical rep 2			Technical rep 3
	35 mins	40 mins	45 mins	35 mins	40 mins	45 mins	35 mins	40 mins	45 mins	35 mins	40 mins	45 mins	35 mins	40 mins	45 mins	35 mins	40 mins	45 mins	35 mins	40 mins	45 mins	35 mins	40 mins	45 mins	35 mins	40 mins	45 mins	Mean	SD
WT (0 mM Zn2+)	2202.2	1250	1176.47	1448.35	1289.7	1327.51	1244.59	944.334	1493.74	1091.25	1636.98	1280.49	1382.44	903.342	1363.64	1226.8	1058.93	778.243	2143.7	1583.42	1955.1	1763.19	1155.66	1526.64	1812.65	1186.25	1936.11	1413.4	368.173
A29E (0 mM Zn2+)	835.361	719.002	899.329	348.129	653.543	1126.16	571.185	712.626	885.269	763.132	545.13	1139.85	458.984	434.397	569.62	317.146	655.885	632.091	668.633	701.914	1340.29	265.283	933.893	1153.14	1111.11	971.154	1093.08	759.457	284.122
A29E/G30H (0 mM Zn2+)	1152.38	797.918	1371.79	1314.7	832.554	1154.17	807.771	671.712	1217.02	648.352	1562.19	1377.14	925.481	627.706	854.617	876.011	1019.18	1464.21	827.957	1208.9	1415.01	591.195	1394.29	1066.8	2356.32	1439.49	2046.46	1148.94	421.757
mut3 (0 mM Zn2+)	519.324	668.103	1082.68	758.17	411.765	1401.07	481.348	553.097	1172.9	383.352	575.397	612.789	791.045	989.583	771.028	821.727	938.272	935.412	1111.11	559.662	1739.13	1205.96	1230.21	1297.87	476.19	626.993	1458.14	873.049	360.737
WT (0.1 mM Zn2+)	34797.4	42347.3	50609.8	14752.7	17539.1	21677.1	34583.3	36501.4	38585.2	17837.5	23041.7	26192.8	16034.8	19136.2	26359.7	24132.3	23004	23939.1	31033.5	31440.1	26898.2	26109.1	26413.2	27883.7	44628.4	45975.9	41672.6	29375	9789.43
A29E (0.1 mM Zn2+)	40900.7	59446.4	70143.7	59859	60523.1	72822.5	41954	51634.2	66664.3	57675	63998.3	74780	67368.4	70650.9	80663.9	42085.1	52340.2	64807.5	70929.9	88080.4	98249	67515.6	71225.2	75084	100420	112868	133646	70975.4	21205.2
A29E/G30H (0.1 mM Zn2+)	57575.8	68741.6	86016.4	99129.9	123104	143670	78552.3	85278.4	91450.8	85585.3	92512.6	97526	53147.7	69906.8	87187.5	64081.6	79634.3	99058.1	57530.3	69627.6	79309.9	89810.8	90834.4	94891.8	82280.7	83715.5	97126.1	85455.1	19263.5
mut3 (0.1 mM Zn2+)	52751.3	61272.3	78370.5	48459.8	57741.9	72888.5	76666.7	86396.5	89140.3	55510.2	62858.8	78950.8	48177.4	59576.4	73673.3	64524.5	73429.4	83292.4	53978.9	66723.3	77794.6	56861.1	73274.1	88166.5	95388.1	104384	115072	72419.4	16922.5

## Sheet: Supplementary Fig. 5
Supplementary Figure 4. Dose response of PmerR regulated by MerRCueRmut3 in response to Ag+ induction.
	RLU/OD
	Biological rep 1						Biological replicate 2						Biological replicate 3
	Technical rep 1			Technical rep 2			Technical rep 1			Technical rep 2			Technical rep 1			Technical rep 2
Concentration [Ag+] µM	35 mins	40 mins	45 mins	35 mins	40 mins	45 mins	35 mins	40 mins	45 mins	35 mins	40 mins	45 mins	35 mins	40 mins	45 mins	35 mins	40 mins	45 mins	Mean	S.D
0	0	117.892	179.372	173.787	113.485	61.3873	18.75	135.453	0	0	95.1848	124.805	256.228	394.737	361.446	227.758	381.579	228.916	159.488	168.348
0.01	574.359	955.473	995.781	821.918	1070.83	1132.36	820.895	1006.14	1074.67	1030.15	1259.54	1381.25	583.63	644.737	554.217	483.986	513.158	506.024	856.063	871.713
0.03	2005.42	2553.72	4000	4033.22	5607.38	7048.37	3670.38	3963.77	4078.86	2948.53	3692.41	4392.11	911.032	894.737	807.229	1181.49	1118.42	1036.14	2996.85	3051.92
0.1	7262.67	10330	10776.3	11596.5	12513.4	14897.1	9686.5	10658.3	11111.1	9097.81	9587.23	10642.6	3943.06	3894.74	6457.83	4427.05	6184.21	8240.96	8961.52	9055.9
0.3	34184.8	43279.8	56431.7	23236.2	34064.8	46142	13527.9	15255.4	22024.6	15229.4	13066.4	25952.9	9992.88	11079	11578.3	7160.14	8276.32	9144.58	22201.5	21535.8
1	53173.4	66285.4	78629.1	59532	79105.5	92659.1	34668.5	39858.8	48549.5	41115.8	53482	63743.6	17295.4	21197.4	25096.4	21309.6	33565.8	39469.9	48263.2	47990.4
3	108403	131858	140217	119402	139757	146259	89567.4	106337	136396	115619	128192	144161	50818.5	53065.8	63060.2	63501.8	66921.1	75096.4	104368	104144

[truncated: 1 more sheets: Supplementary Fig. 8]
